# Supplementary material for: MED12-Related Disease in a Chinese Girl: Clinical Characteristics and Underlying Mechanism
Source: Front Genet. 2020 Feb 27;11:129. doi: 10.3389/fgene.2020.00129 (PMC7056888; doi:10.3389/fgene.2020.00129)
Supplement: Supplementary Table 1 — Primers used in this study are described in Table 1 . [file Table_1.xls]

## Sheet: Sheet1
Supplementary date
Table 1
Primers			Forward Primer 5’—3’	Reverse Primer 3’—5’
MED-12			TGCTTCTCCGATACTCTGGG	AGCAATGACACCACAGCATCAT
qPCR	MED12 (A)		CGCAAAGGGACAGCAGAAAC	CCCATCCTCCCCACCTAAGA
	SHH	CREB5 (B)	CTCAAGCTAGTTAAGCTTTGGCTCA	GGGACAGGCCTCATGGACATC
	-signaling	BMP4 (C)	CAGGTTCACTGCAACCGTTC	GGAATGGCTCCATAGGTCCC
	genes	NEUROG2 (D)	AGAGCCAACTAAGATGTTCGTCA	CCGATCCGAGCAGCACTAAC
