# Supplementary material for: MED12-Related Disease in a Chinese Girl: Clinical Characteristics and Underlying Mechanism
Source: Front Genet. 2020 Feb 27;11:129. doi: 10.3389/fgene.2020.00129 (PMC7056888; doi:10.3389/fgene.2020.00129)
Supplement: Supplementary Table 2 — A review of previous studies on 15 meaningful missense mutations in MED12 predicted to be pathogenic or likely pathogenic in the ClinVar Database (https://www.ncbi.nlm.nih.gov/clinvar) is summarized in Table 2 . [file Table_2.xls]

## Sheet: 工作表 1
Table 2
Genetic variations in MED12
PMID	Gene	Variation（cDNA， protein） NP_005111.2	Location	Comment	SNP ID	UniProtKB/Swiss-Prot	Annotation	Clinical significance	Related disorder
17334363; 18691967	MED12	NM_005120.2:c.2881C>T( p.R961W)	LS	conserved	rs80338758	VAR_033112	missense	Pathogenic	Opitz–Kaveggia/FG syndrome(FGS1)[OMIM 305450]
20301719; 20507344	MED12	NM_005120.2:c.2873G>A (p.G958E)	LS	conserved	rs397515554	NA	missense	Pathogenic	Opitz–Kaveggia/FG syndrome(FGS1)
NA	MED12	NM_005120.2:c.1862G>A (p.R621Q)	LS	conserved	rs1057519381	NA	missense	Likely pathogenic	Opitz–Kaveggia/FG syndrome(FGS1)
NA	MED12	NM_005120.2:c.4669T>C (p.W1557R)	LS	conserved	rs794727576	NA	missense	Likely pathogenic	Opitz–Kaveggia/FG syndrome(FGS1)
NA	MED12	NM_005120.3:c.1546C>T (p.R516C)	LS	conserved	NA	NA	missense	Likely pathogenic	Opitz–Kaveggia/FG syndrome(FGS1)
17369503	MED12	NM_005120.2:c.3020A>G (p.N1007S)	LS	conserved	rs80338759	VAR_037534	missense	Pathogenic	Lujan syndrome (LS)[OMIM 309520]
23395478	MED12	NM_005120.2:c.3443G>A (p.R1148H)	LS	conserved	rs387907360	VAR_690770	missense	Pathogenic	X-linked Ohdo syndrome (XLOS)[OMIM 300895]
23395478	MED12	NM_005120.2:c.3493T>C (p.S1165P)	LS	conserved	rs387907361	VAR_690771	missense	Pathogenic	X-linked Ohdo syndrome (XLOS)
23395478	MED12	NM_005120.2:c.5185C>A (p.H1729N)	L	conserved	rs387907362	VAR_690772	missense	Pathogenic	X-linked Ohdo syndrome (XLOS)
20301719	MED12	NM_005120.2:c.2444G>A (p.R815Q)	LS	conserved	rs762905361	NA	missense	Pathogenic	Nonspecific intellectual disability (NSID)
20301719	MED12	NM_005120.2:c.3067A>G (p.I1023V)	LS	conserved	rs879255526	NA	missense	Pathogenic	Nonspecific intellectual disability (NSID)
28544239	MED12	NM_005120.2:c.4832G>A (p.R1611H)	LS	conserved	NA	NA	missense	Likely pathogenic	Nonspecific intellectual disability (NSID)
27312080	MED12	c.2312 T>C (p.I771T)	LS	conserved	NA	NA	missense	Uncertain significance	Nonspecific intellectual disability (NSID)
20301719	MED12	c.4147G>A (p.A1383T)	LS	conserved	rs863223696	NA	missense	Uncertain significance	Nonspecific intellectual disability (NSID)
20301719	MED12	NM_005120.2:c.5922G>T (p.Q1974H)	L	conserved	rs879255528	VAR_074018	missense	Uncertain significance	Nonspecific intellectual disability (NSID)
R:Arginine; W:Tryptophan; G:Glycine; E:Glutamicacid; Q:Glutarnine; C:Cystine; N:Asparagine; S:Serine; H:Histidine; P:Proline; I:Isoleucine; V:Valine; T:Threonine; A:Alanine

## Sheet: 工作表 2
表格 1
